# Supplementary material for: A γ-Secretase Inhibitor Attenuates Cell Cycle Progression and Invasion in Human Oral Squamous Cell Carcinoma: An In Vitro Study
Source: Int J Mol Sci. 2022 Aug 9;23(16):8869. doi: 10.3390/ijms23168869 (PMC9408752; doi:10.3390/ijms23168869)
Supplement: Supplementary file 1 [file ijms-23-08869-s001.zip]

Archive with 1 entries (1 files):
- ijms-1861625-supplementary.pdf
